# Supplementary material for: Cell membrane-anchored anti-HIV single-chain antibodies and bifunctional inhibitors targeting the gp41 fusion protein: new strategies for HIV gene therapy
Source: Emerg Microbes Infect. 2021 Dec 21;11(1):30–49. doi: 10.1080/22221751.2021.2011616 (PMC8735881; doi:10.1080/22221751.2021.2011616)
Supplement: Supplemental Material [file TEMI_A_2011616_SM4340.zip]

Archive with 13 entries (13 files):
- Supplementary files/Fig. S1.tif
- Supplementary files/Fig. S10-R2.tif
- Supplementary files/Fig. S11-R2.tif
- Supplementary files/Fig. S12-R2.tif
- Supplementary files/Fig. S13-R2.tif
- Supplementary files/Fig. S2.tif
- Supplementary files/Fig. S3.tif
- Supplementary files/Fig. S4.tif
- Supplementary files/Fig. S5-R2.tif
- Supplementary files/Fig. S6.tif
- Supplementary files/Fig. S7-R2.tif
- Supplementary files/Fig. S8.tif
- Supplementary files/Fig. S9-R2.tif
